# Supplementary material for: Treatment with a GSK-3β/HDAC Dual Inhibitor Restores Neuronal Survival and Maturation in an In Vitro and In Vivo Model of CDKL5 Deficiency Disorder
Source: Int J Mol Sci. 2021 May 31;22(11):5950. doi: 10.3390/ijms22115950 (PMC8198396; doi:10.3390/ijms22115950)
Supplement: Supplementary file 1 [file ijms-22-05950-s001.zip]

Archive with 1 entries (1 files):
- ijms-1212824-supplementary.pdf
